# Supplementary material for: Cargo sorting zones in the trans-Golgi network visualized by super-resolution confocal live imaging microscopy in plants
Source: Nat Commun. 2021 Mar 26;12:1901. doi: 10.1038/s41467-021-22267-0 (PMC7997971; doi:10.1038/s41467-021-22267-0)
Supplement: Supplementary file 11 — Source Data [file 41467_2021_22267_MOESM11_ESM.xlsx]

## Sheet: Primers
Primers used for plasmid construction
Name	Sequence	Purpose
promoter_GFP_SYP61_1	CACCGTTACGTAAGGATGTGCGTCACAGGAA	For construction of SYP61pro:xFP-SYP61
promoter_GFP_SYP61_2	CCTTGTGTGTATCTGACCTGTGCGTTT	For construction of SYP61pro:xFP-SYP61
promoter_GFP_SYP61_3	AAAATTTTGTTGATTTCGGGATGGTGAGCAAGGGCGAGGAGCTGT	For construction of SYP61pro:GFP-SYP61
promoter_GFP_SYP61_4	TCCTCGCCCTTGCTCACCATCCCGAAATCAACAAAATTTTGCTAC	For construction of SYP61pro:GFP-SYP61
promoter_GFP_SYP61_5	TGTACAAGGGAGGTAGTGGCATGTCTTCAGCTCAAGATCC	For construction of SYP61pro:GFP-SYP61
promoter_GFP_SYP61_6	GAAGACATGCCACTACCTCCCTTGTACAGCTCGTCCATGCCGTGA	For construction of SYP61pro:GFP-SYP61
infusion_RFP-SYP61_promoter	CTCGGAGGAGGCCATCCCGAAATCAACAAAATTTTGCTAC	For construction of SYP61pro:mRFP-SYP61
infusion_RFP-SYP61_ORF	GGAGGTAGTGGCATGTCTTCAGCTCAAGATCCATTCT	For construction of SYP61pro:mRFP-SYP61
infusion_iRFP-SYP61_promoter	GGATCCTTCAGCCATCCCGAAATCAACAAAATTTTGCTAC	For construction of SYP61pro:iRFP-SYP61
infusion_iRFP-SYP61_ORF	GGAGGTAGTGGCATGTCTTCAGCTCAAGATCCATTCT	For construction of SYP61pro:iRFP-SYP61
iRFP Bam-f.	ATGGCTGAAGGTTCCGTCGC	For construction of VAMP721pro:iRFP-VAMP721
iRFP-linker r.	GCCACTACCTCCTCCCTCTTCCATCACGCCGATCT	For construction of VAMP721pro:iRFP-VAMP721
linker-VAMP721 f.	GGAGGTAGTGGCGGCATGGCGCAACAATCGTTGAT	For construction of VAMP721pro:iRFP-VAMP721
pVAMP721-iRFP-r.	GGAACCTTCAGCCATTTTTTCTTTACCTTAAATCT	For construction of VAMP721pro:iRFP-VAMP721
p35S-Bam r.	GGATCCCGTGTTCTCT	For construction of 35Spro:ST-iRFP:NOSter
iRFP Bam-f.	ATGGCTGAAGGTTCCGTCGC	For construction of 35Spro:ST-iRFP:NOSter
p35S-Bam-ST f.	AGAGAACACGGGATCCATGATTCATACCAACTTG	For construction of 35Spro:ST-iRFP:NOSter
ST-Bam-iRFP-r.	CCTTCAGCCATGGATCCCATGGCCACTTTCTCCTG	For construction of 35Spro:ST-iRFP:NOSter
pUBQ10-Bam-ST-f	TTAACAGGGATCCATGATTCATACCAACTTGAAG	For construction of UBQ10pro:ST-iRFP:NOSter
pBS MCS r.	GAATTCCTGCAGCCCGGG	For construction of UBQ10pro:ST-iRFP:NOSter
pBS-EcoRI-pUBQ10 f.	GGGCTGCAGGAATTCGTTGTCGACGAGTCAGTAAT	For construction of UBQ10pro:ST-iRFP:NOSter
pUBQ10-Bam-R	ATGGATCCCTGTTAATCAGAAAAACTCA	For construction of UBQ10pro:ST-iRFP:NOSter
pBSⅡ/CLC1 Infusion_F	TTGGAGAGGGGGATCCATGGCGACTTTTGATGATGG	For construction of 35Spro:CLC1-xFP:NOSter
pBSⅡ/CLC1-GFP Infusion_R	TGCTCACCATGGATCCCTCCGCCTTGGTTCCCTC	For construction of 35Spro:CLC1-GFP:NOSter
pBSⅡ KS+/CLC1-mRFP Infusion_R	AGGAGGCCATGGATCCCTCCGCCTTGGTTCCCTC	For construction of 35Spro:CLC1-mRFP:NOSter
pBSⅡ/CLC2 Infusion_F	TTGGAGAGGGGGATCCATGTCTGCCTTTGAAGACG	For construction of 35Spro:CLC2-xFP:NOSter
pBSⅡ/CLC2-GFP Infusion_R	TGCTCACCATGGATCCAGCAGCAGTAACTGCCTC	For construction of 35Spro:CLC2-GFP:NOSter
pBSⅡ KS+/CLC2-mRFP Infusion_R	AGGAGGCCATGGATCCAGCAGCAGTAACTGCCTC	For construction of 35Spro:CLC2-mRFP:NOSter
pBSⅡ/CLC3 Infusion_F	TTGGAGAGGGGGATCCATGTCGTCAACCTTGAGCA	For construction of 35Spro:CLC3-xFP:NOSter
pBSⅡ/CLC3-GFP Infusion_R	TGCTCACCATGGATCCCAACTTCTCTGTAACTGTGA	For construction of 35Spro:CLC3-GFP:NOSter
pBSⅡ KS+/CLC3-mRFP Infusion_R	AGGAGGCCATGGATCCCAACTTCTCTGTAACTGTGA	For construction of 35Spro:CLC3-mRFP:NOSter
pBD_CHC2_Infusion-F	CGCCGGAATTCGCCCTAATGGCGGCTGCCAACGCCCCCAT	For construction of pBD-GAL4/CHC2 NTD
pBD_CHC2_1-536_Insusion-R	CTCTAGAGTCGACCCTTAACGGAGTATGGTTTGCAGAAG	For construction of pBD-GAL4/CHC2 NTD
AP1B1_Y2H_pENTR-F	CACCATGAGTGGTCACGATTCGAA	For construction of pAD-GAL4/AP1B1
AP1B1_Y2H_pENTR-R	TCAAGCCTTGAAGAGAAGCTCC	For construction of pAD-GAL4/AP1B1
AP1B2_Y2H_pENTR-F	CACCATGAGCGGTCATGATTCTAA	For construction of pAD-GAL4/AP1B2
AP1B2_Y2H_pENTR-R	TCAAGCCTTGAAGAGAATTTCG	For construction of pAD-GAL4/AP1B2
AP1G1_Y2H_pENTR-F	CACCATGAATCCATTCTCTTCCGG	For construction of pAD-GAL4/AP1G1
AP1G1_Y2H_pENTR-R	TCATAACCCACGTGGGAAA	For construction of pAD-GAL4/AP1G1
AP1G2_Y2H_pENTR-F	CACCATGAATCCCTTTTCTTCTGG	For construction of pAD-GAL4/AP1G2
AP1G2_Y2H_pENTR-R	TCACAACCCGCGAGGGAAGTTG	For construction of pAD-GAL4/AP1G2
AP4B_Y2H_pENTR-F	CACCATGGCTCCTCCGGCCGCTT	For construction of pAD-GAL4/AP4B
AP4B_Y2H_pENTR-R	TTAGTAACACAACGAAACGAAATC	For construction of pAD-GAL4/AP4B
AP4E_Y2H_pENTR-F	CACCATGGAGCAGCTAAAGACAATTGG	For construction of pAD-GAL4/AP4E
AP4E_Y2H_pENTR-R	CTAGCCGAGGAGATCTTTG	For construction of pAD-GAL4/AP4E
